# Supplementary material for: Mycological Survey of Fungal Carriage in Cats and Their Owners: Analysis of Species Diversity and Antifungal Susceptibility
Source: J Fungi (Basel). 2026 Mar 26;12(4):245. doi: 10.3390/jof12040245 (PMC13118097; doi:10.3390/jof12040245)
Supplement: Supplementary file 1 [file jof-12-00245-s001.zip]

Archive with 1 entries (1 files):
- jof-4190082-supplementary.pdf
